# Supplementary material for: The Reduction of PSMB4 in T24 and J82 Bladder Cancer Cells Inhibits the Angiogenesis and Migration of Endothelial Cells
Source: Int J Mol Sci. 2024 May 20;25(10):5559. doi: 10.3390/ijms25105559 (PMC11122396; doi:10.3390/ijms25105559)
Supplement: Supplementary file 1 [file ijms-25-05559-s001.zip]

Archive with 1 entries (1 files):
- ijms-3007112-supplementary.pdf
